# Supplementary material for: Expression Analyses of Soybean VOZ Transcription Factors and the Role of GmVOZ1G in Drought and Salt Stress Tolerance
Source: Int J Mol Sci. 2020 Mar 21;21(6):2177. doi: 10.3390/ijms21062177 (PMC7139294; doi:10.3390/ijms21062177)
Supplement: Supplementary file 1 [file ijms-21-02177-s001.zip › supplementary materials/Table S1.xls]

## Sheet: Sheet1
Table S1 The primers and sequences used in this study
primer name	sequence（5'-3'）	Experiment
VOZ1A-RTF	CTGATCATGATAACGTTGCCTG	GmVOZ1A expression analysis
VOZ1A-RTR	CACAAACAGAGTTTCAGTCCAC
VOZ1C-RTF	CATAGGTGGTGGTGTCTATTCA	GmVOZ1C expression analysis
VOZ1C-RTR	TAGTCATATGGTGCAGCTAACC
VOZ1E-RTF	GACTATTGCAGTAGCTTTCACG	GmVOZ1E expression analysis
VOZ1E-RTR	TAGTCTCACCCTCTAGAACACA
VOZ1G-RTF	AACTTGTATGGAGGGCACATAA	GmVOZ1G expression analysis
VOZ1G-RTR	ATAGAAGTGGCCTTGTAACGAA
VOZ2B-RTF	AGTGGCATTTGTACGAGTATGA	GmVOZ2B expression analysis
VOZ2B-RTR	ATATGGTAAAATCGCACAACGG
VOZ2D-RTF	CACTTTGCCTTCTGTTGAATGA	GmVOZ2D expression analysis
VOZ2D-RTR	ACTAATTTCACACGTGACAAGC
AtVOZ1-CF	GATTTCTTATGACGGGGAAGC	Cloning AtVOZ1
AtVOZ1-CR	TTTCCACATTCGTCTCAGGG
VOZ1A-CF	TGAGCAAACGAGGCAGAGAA	Cloning GmVOZ1A
VOZ1A-CR	AAGAGCATTGAGACGGGCA
VOZ1C-CF	TCACTGTAACACCCTTTCCTT	Cloning GmVOZ1C
VOZ1C-CR	AAGCATTTAGGCGGGCAA
VOZ1E-CF	CAGTTGAGAAAGGGAATCAGAG	Cloning GmVOZ1E
VOZ1E-CR	CCCAAGCAAGCCTCTAATGC
VOZ1G-CF	TGGAGTCTCAGACAGGACTTG	Cloning GmVOZ1G
VOZ1G-CR	CCCAAGCAAGCCTCTAATGC
VOZ2B-CF	GAAGGGTATCAGAAGGCACAC	Cloning GmVOZ2B
VOZ2B-CR	GCCAACAAAGGAAACTCCCA
VOZ2D-CF	AGAGGTGCTAAAGGATTACCC	Cloning GmVOZ2D
VOZ2D-CR	TTCAACAGAAGGCAAAGTGC
VOZ1A-GFPF	TATCTCTAGAGGATCCATGAAGAAGGTTCCCAAGAA	Subcellular localization analysis of GmVOZ1A
VOZ1A-GFPR	TGCTCACCATGGATCCTGTCCCATAG TAGTCACC
VOZ1C-GFPF	TATCTCTAGAGGATCCATGAAGAAGGTTCCCAAGAA	Subcellular localization analysis of GmVOZ1C
VOZ1C-GFPR	TGCTCACCATGGATCCTGTTCCATAA TAGTCACC
VOZ1E-GFPF	TATCTCTAGAGGATCCATGAAGAAAATTTCCAAGAGCA	Subcellular localization analysis of GmVOZ1E
VOZ1E-GFPR	TGCTCACCATGGATCCTGTCACATAA TAGTCTAAT
VOZ1G-GFPF	TATCTCTAGAGGATCCATGAAGAAAATTTCCAAGAGC	Subcellular localization analysis of GmVOZ1G
VOZ1G-GFPR	TGCTCACCATGGATCCTGTCACATAATAGTCTCTTG
VOZ2B-GFPF	TATCTCTAGAGGATCCATGATGAGAGAAAGTTTCAAG	Subcellular localization analysis of GmVOZ2B
VOZ2B-GFPR	TGCTCACCATGGATCCCTTGTTGGGA GATTCATCA
VOZ2D-GFPF	TATCTCTAGAGGATCCATGATGAGAGAAAGTTCCAA	Subcellular localization analysis of GmVOZ2D
VOZ2D-GFPR	TGCTCACCATGGATCCTTTGGGAGAT TCATCATTCT
VOZ1A-BDF	ATG GAG GCC GAA TTCATGAAGAAGGTTCCCAAGAA	Transcriptional activation activity analysis of GmVOZ1A
VOZ1A-BDR	GATCCCCGGG AATTCTGTCCCATAG TAGTCACC
VOZ1C-BDF	ATG GAG GCC GAA TTCATGAAGAAGGTTCCCAAGAA	Transcriptional activation activity analysis of GmVOZ1C
VOZ1C-BDR	GATCCCCGGG AATTCTGTTCCATAA TAGTCACC
VOZ1E-BDF	ATG GAG GCC GAA TTCATGAAGAAAATTTCCAAGAGCA	Transcriptional activation activity analysis of GmVOZ1E
VOZ1E-BDR	GATCCCCGGG AATTCTGTCACATAA TAGTCTAAT
VOZ1G-BDF	ATGGAGGCCGAATTCATGAAGAAAATTTCCAAGAGC	Transcriptional activation activity analysis of GmVOZ1G
VOZ1G-BDR	GATCCCCGGGAATTCTGTCACATAATAGTCTCTTG
VOZ2B-BDF	ATG GAG GCC GAA TTCATGATGAGAGAAAGTTTCA	Transcriptional activation activity analysis of GmVOZ2B
VOZ2B-BDR	GATCCCCGGG AATTCCTTGTTGGGA GATTCATCA
VOZ2D-BDF	ATG GAG GCC GAA TTCATGATGAGAGAAAGTTCCAA	Transcriptional activation activity analysis of GmVOZ2D
VOZ2D-BDR	GATCCCCGGG AATTCTTTGGGAGAT TCATCATTCT
AtVOZ1-BDF	ATG GAG GCC GAA TTCATGACGGGGAAGCGATCAAA	Transcriptional activation activity analysis of AtVOZ1A
AtVOZ1-BDR	GATCCCCGGG AATTCGGGGATATAA TAGTCGCTTA
VOZ1G-3301F	GGACTCTTGACCATGATGAAGAAAATTTCCAAGAGC	Construct GmVOZ1G overexpression vector
VOZ1G-3301R	ATTCGAGCTGGTCACCTCATGTCACATAATAGTCT
tubulin-RTF	AAGGTCTCTGATACTGTGGTTG	Reference for expression analysis
tubulin-RTR	GGAATCGAAGACAGCATGTAAC
Ligated fragment	catgCCATGGACAGGACTTGAAGTTCATTTGTGATGAAGAAAATTTCCAAGAGCAGCTGCAAGTCAGCATCACACAGGCTCTTTAAGGACAAGGCAAGGAACCATGTTGATGACCTGCAGGTGATGTTCTTGGATCTGCAGTTTGCCCGAAAGGAGAGCCGTACTATCGATGCTGCACTTCTCGAGGAGCAAGTCCATCAGATGCTTCGCGAGTGGAAGGCCGAGCTTAACGAGACATCTCCTGCTTCCTCTTTGCAGCAAGATCCGATCGAAAAACGGGAGTCTGCCCCTAAGACAGATAAGCCGCCAAGAAGGCGCAAGTCAACCGCGAGTTGTTGTATCATATCTACTGACAAAGATCACAAATGGGATGGCTGATTAGATACCTTGGCCTCCCAG…	Construct RNAi suppression vector
	Note:The underlined nucleotide sequence indicate the NcoI and BstEII restriction enezyme cutting site, respectively. Lowercase nucleic acid bases indicate protective base.
