# Supplementary material for: Expression Analyses of Soybean VOZ Transcription Factors and the Role of GmVOZ1G in Drought and Salt Stress Tolerance
Source: Int J Mol Sci. 2020 Mar 21;21(6):2177. doi: 10.3390/ijms21062177 (PMC7139294; doi:10.3390/ijms21062177)
Supplement: Supplementary file 1 [file ijms-21-02177-s001.zip › supplementary materials/Table S2.xls]

## Sheet: Sheet1
Table S2 Cis-acting elements in promoters of soybean VOZ genes
Gene ID	Gene Name	ERE	W-box	ABRE	LTR	CGTCA-Motif	MBS	MYB	MYC	TCA-element	G-box	TC-rich repeats	WUN-motif	Box4	P-box	W-box
Glyma.07G202700	GmVOZ1A	5	1	3	1	3	0	3	4	1	2	0	2	3	1	1
Glyma.13G172900	GmVOZ1C	3	0	0	1	0	0	1	0	1	0	1	1	2	2	0
Glyma.11G211900	GmVOZ1E	0	0	0	1	1	3	1	7	2	0	0	1	2	0	0
Glyma.10G068900	GmVOZ1G	0	0	1	1	0	1	1	5	0	1	0	1	5	3	0
Glyma.06G285800	GmVOZ2B	1	2	1	1	1	2	2	2	1	1	0	1	0	0	2
Glyma.12G120100	GmVOZ2D	4	3	1	0	2	1	5	1	0	1	0	0	0	0	3
